# Supplementary material for: Bifidobacterium animalis subsp. lactis BB-12 Protects against Antibiotic-Induced Functional and Compositional Changes in Human Fecal Microbiome
Source: Nutrients. 2021 Aug 17;13(8):2814. doi: 10.3390/nu13082814 (PMC8398419; doi:10.3390/nu13082814)
Supplement: Supplementary file 1 [file nutrients-13-02814-s001.zip]

Archive with 1 entries (1 files):
- nutrients-1337255-supplementary.pdf
